# Supplementary material for: Intrauterine Infusion of Leukocyte-Poor Platelet-Rich Plasma Is an Effective Therapeutic Protocol for Patients with Recurrent Implantation Failure: A Retrospective Cohort Study
Source: J Clin Med. 2023 Apr 12;12(8):2823. doi: 10.3390/jcm12082823 (PMC10146382; doi:10.3390/jcm12082823)
Supplement: Supplementary file 1 [file jcm-12-02823-s001.zip]

Archive with 1 entries (1 files):
- jcm-2191035-supplementary.pdf
